# Supplementary material for: Titanium Base-Free Multi-Unit Abutment Connections: A Critical Review of Prosthetic Screw Design, Biomechanical Behavior, and Clinical Performance
Source: Materials (Basel). 2026 May 24;19(11):2212. doi: 10.3390/ma19112212 (PMC13258801; doi:10.3390/ma19112212)
Supplement: Supplementary file 1 [file materials-19-02212-s001.zip]

Archive with 1 entries (1 files):
- materials-4313187-supplementary.pdf
